# Supplementary material for: Tuberpulchrosporum sp. nov., a black truffle of the Aestivum clade (Tuberaceae, Pezizales) from the Balkan peninsula
Source: MycoKeys. 2019 Feb 20;(47):35–51. doi: 10.3897/mycokeys.47.32085 (PMC6393397; doi:10.3897/mycokeys.47.32085)
Supplement: XML Treatment for Tuber pulchrosporum [file mycokeys.47.32085-treatment1.xml]

<!DOCTYPE tp:taxon-treatment
  PUBLIC "-//TaxonX//DTD Taxonomic Treatment Publishing DTD v0 20100105//EN" "tax-treatment-NSO.dtd">
<tp:taxon-treatment xmlns:tp="http://www.plazi.org/taxpub"><tp:treatment-meta><kwd-group><label>Taxon classification</label><kwd><named-content xmlns:xlink="http://www.w3.org/1999/xlink" content-type="kingdom">Fungi</named-content></kwd><kwd><named-content xmlns:xlink="http://www.w3.org/1999/xlink" content-type="order">ORDO</named-content></kwd><kwd><named-content xmlns:xlink="http://www.w3.org/1999/xlink" content-type="family">FAMILIA</named-content></kwd></kwd-group><mixed-citation publication-type="journal"><person-group><name><surname>Polemis</surname><given-names>Elias</given-names></name><name><surname>Konstantinidis</surname><given-names>Georgios</given-names></name><name><surname>Fryssouli</surname><given-names>Vassiliki</given-names></name><name><surname>Slavova</surname><given-names>Monica</given-names></name><name><surname>Tsampazis</surname><given-names>Triantafyllos</given-names></name><name><surname>Nakkas</surname><given-names>Vasileios</given-names></name><name><surname>Assyov</surname><given-names>Boris</given-names></name><name><surname>Kaounas</surname><given-names>Vasileios</given-names></name><name><surname>Zervakis</surname><given-names>Georgios I.</given-names></name></person-group><article-title><italic><tp:taxon-name><tp:taxon-name-part taxon-name-part-type="genus" reg="Tuber">Tuber</tp:taxon-name-part><tp:taxon-name-part taxon-name-part-type="species" reg="pulchrosporum">pulchrosporum</tp:taxon-name-part></tp:taxon-name></italic> sp. nov., a black truffle of the Aestivum clade (<tp:taxon-name><tp:taxon-name-part taxon-name-part-type="family">Tuberaceae</tp:taxon-name-part></tp:taxon-name>, <tp:taxon-name><tp:taxon-name-part taxon-name-part-type="order">Pezizales</tp:taxon-name-part></tp:taxon-name>) from the Balkan peninsula</article-title><source>MycoKeys</source><day>20</day><month>2</month><year>2019</year><volume>2019</volume><issue>47</issue><fpage>35</fpage><lpage>51</lpage><pub-id pub-id-type="doi">10.3897/mycokeys.47.32085</pub-id></mixed-citation></tp:treatment-meta><tp:nomenclature><tp:taxon-name>
              <tp:taxon-name-part taxon-name-part-type="genus" reg="Tuber">Tuber</tp:taxon-name-part>
              <tp:taxon-name-part taxon-name-part-type="species" reg="pulchrosporum">pulchrosporum</tp:taxon-name-part>
              <object-id xmlns:xlink="http://www.w3.org/1999/xlink" content-type="mycobank" xlink:type="simple">MycoBank: MB 828883</object-id>
              <object-id xmlns:xlink="http://www.w3.org/1999/xlink" xlink:type="simple">GenBank: MK113975</object-id>
            </tp:taxon-name><tp:taxon-authority>Konstantinidis, Tsampazis, Slavova, Nakkas, Polemis, Fryssouli &amp; Zervakis</tp:taxon-authority><tp:taxon-status xmlns:xlink="http://www.w3.org/1999/xlink" xlink:type="simple">sp. nov.</tp:taxon-status><xref ref-type="fig" rid="F1">Fig. 1a</xref></tp:nomenclature><tp:treatment-sec sec-type="material" id="SECID0EIXAG"><title>Type.</title><p>GREECE. Ioannina Prefecture: Ioannina city, <named-content xmlns:xlink="http://www.w3.org/1999/xlink" content-type="dwc:verbatimCoordinates" xlink:type="simple"><named-content content-type="geo-json" specific-use="{&#34;type&#34;:&#34;Point&#34;,&#34;coordinates&#34;:[20.834722,39.610833]}" id="NCID0ERXAG" xlink:type="simple">39°36'39"N, 20°50'05"E</named-content></named-content>, 500 m alt., in soil under a pure stand of <italic><tp:taxon-name><tp:taxon-name-part taxon-name-part-type="genus" reg="Quercus">Quercus</tp:taxon-name-part><tp:taxon-name-part taxon-name-part-type="species" reg="coccifera">coccifera</tp:taxon-name-part></tp:taxon-name></italic> L., 27 Apr 2016, coll. V. Nakkas, VN091, holotype: <abbrev xmlns:xlink="http://www.w3.org/1999/xlink" content-type="institution" xlink:title="Agricultural Microbiology (Agricultural University of Athens" id="ABBRID0EBYAG" xlink:type="simple">ACAM</abbrev> 2016-007 (<abbrev xmlns:xlink="http://www.w3.org/1999/xlink" content-type="institution" xlink:title="Agricultural Microbiology (Agricultural University of Athens" id="ABBRID0EGYAG" xlink:type="simple">ACAM</abbrev>!); isotype: <abbrev xmlns:xlink="http://www.w3.org/1999/xlink" content-type="institution" xlink:title="Institute of Biodiversity and Ecosystem Research" id="ABBRID0ELYAG" xlink:type="simple">SOMF</abbrev> 29980 (<abbrev xmlns:xlink="http://www.w3.org/1999/xlink" content-type="institution" xlink:title="Institute of Biodiversity and Ecosystem Research" id="ABBRID0EQYAG" xlink:type="simple">SOMF</abbrev>!).</p></tp:treatment-sec><tp:treatment-sec sec-type="diagnosis" id="SECID0EVYAG"><title>Diagnosis.</title><p>Ascomata 0.6–7(–10) cm in diam., subglobose, ovoid to irregularly lobed, usually with shallow basal cavity, surface with fissures and small, dense, almost flat trihedral to polyhedral warts, yellowish-brown to dark brown. Ascospores 25.0–37.0 × 18.2–25.6 μm in (1–)2–8-spored asci, ellipsoid to subfusiform on average, <abbrev xmlns:xlink="http://www.w3.org/1999/xlink" xlink:title="median value" id="ABBRID0E2YAG" xlink:type="simple">Qm</abbrev>=1.4, crested to incompletely reticulate. Hair-like, hyaline to light yellow-brown hyphae protruding from peridium surface.</p><p><italic><tp:taxon-name><tp:taxon-name-part taxon-name-part-type="genus" reg="Tuber">T.</tp:taxon-name-part><tp:taxon-name-part taxon-name-part-type="species" reg="panniferum">panniferum</tp:taxon-name-part></tp:taxon-name></italic>, the closest phylogenetically-related species, produces smaller ascospores (23–26 × 18–20 μm), broadly ellipsoid to subglobose on average, with isolated warts; moreover, the peridium surface is woolly-felted due to the presence of dense rusty brown hair-like hyphae.</p></tp:treatment-sec><tp:treatment-sec sec-type="etymology" id="SECID0EMZAG"><title>Etymology.</title><p>“<italic><tp:taxon-name><tp:taxon-name-part taxon-name-part-type="genus" reg="Tuber"/><tp:taxon-name-part taxon-name-part-type="species" reg="pulchrosporum">pulchrosporum</tp:taxon-name-part></tp:taxon-name></italic>” refers to the uniquely distinct/impressive ornamentation of the ascospores.</p></tp:treatment-sec><tp:treatment-sec sec-type="description" id="SECID0E3ZAG"><title>Description.</title><p><bold><italic>Ascomata</italic></bold> 0.6–7(–10) cm in diameter, tuberous, subglobose, ovoid to irregularly lobed, usually depressed with a shallow - occasionally prominent - basal cavity (excavated), covered up with whitish to yellowish rhizomorphs, fragile, initially greyish to yellowish-brown [fawn (29), sienna (11), fulvous (12)], darkening in maturity to brown [snuff brown (17), umber (18), bay (19), to date brown (24)] or with some shades of purple tinges [purplish date (22), purplish chestnut (21) to brown vinaceous (25)], sometimes with darker black [fuscous black (38)] spots, surface rarely almost smooth, usually rough, with fissures and small, dense, almost flat trihedral to polyhedral warts. <italic><tp:taxon-name><tp:taxon-name-part taxon-name-part-type="genus" reg="Gleba">Gleba</tp:taxon-name-part></tp:taxon-name></italic> with one of more cavities, initially pinkish-grey [vinaceous buff (31), clay pink (30)], then greyish-brown [milky coffee (28)], yellowish-brown [fulvous (12)], brown [snuff brown (17), umber (18), bay (19)], to purplish-brown in maturity [purplish date (22) to purplish chestnut (21)], with bay (19) to rusty tawny (14) coloured areas close to the cavity, marbled with relatively few and thick white veins, that sometimes are reddening (Fig. <xref ref-type="fig" rid="F1">1</xref>). <italic><tp:taxon-name><tp:taxon-name-part taxon-name-part-type="genus" reg="Odour">Odour</tp:taxon-name-part></tp:taxon-name></italic> pleasant truffle-like.</p><fig id="F1" position="float" orientation="portrait"><label>Figure 1.</label><caption><p><italic><tp:taxon-name><tp:taxon-name-part taxon-name-part-type="genus" reg="Tuber">T.</tp:taxon-name-part><tp:taxon-name-part taxon-name-part-type="species" reg="pulchrosporum">pulchrosporum</tp:taxon-name-part></tp:taxon-name></italic> sp. nov.: <bold>a</bold> ascomata in situ (holotype) <bold>b</bold> ascomata in situ (paratype) <bold>c</bold> detail of peridium surface (paratype) <bold>d</bold> section of peridium (paratype).</p></caption><graphic xmlns:xlink="http://www.w3.org/1999/xlink" xlink:href="mycokeys-47-035-g001.jpg" position="float" orientation="portrait" xlink:type="simple" id="oo_266526.jpg"/></fig><p><bold><italic><tp:taxon-name><tp:taxon-name-part taxon-name-part-type="genus" reg="Peridium">Peridium</tp:taxon-name-part></tp:taxon-name></italic></bold> 120–370 μm thick, consisting of two layers; the outer layer 50–160 μm thick, pseudoparenchymatous, composed of yellowish-brown and subglobose inwards to subangular dark brown cells outwards; 4.0–16.3 × 2.5–13.2 μm, thick-walled (1.5–2.5 μm); the inner layer 70–210 µm, composed of pale yellow or hyaline and thick-walled, interwoven hyphae, 2–10 μm in diameter, forming an intricate texture, becoming agglutinated when dried. Surface with abundant isolated, hyaline to golden-yellow (in water or <abbrev xmlns:xlink="http://www.w3.org/1999/xlink" xlink:title="3% (w/v) potassium hydroxide" id="ABBRID0EF3AG" xlink:type="simple">KOH</abbrev>), thick-walled hair-like hyphae (walls 1.0–1.5 μm), 30–140 μm long (occasionally exceeding 300 μm in Bulgarian specimens) and 2.5–4.5 μm broad at base, 1–2 septate (Figs <xref ref-type="fig" rid="F1">1</xref>, <xref ref-type="fig" rid="F2">2</xref>).</p><fig id="F2" position="float" orientation="portrait"><label>Figure 2.</label><caption><p><italic><tp:taxon-name><tp:taxon-name-part taxon-name-part-type="genus" reg="Tuber">T.</tp:taxon-name-part><tp:taxon-name-part taxon-name-part-type="species" reg="pulchrosporum">pulchrosporum</tp:taxon-name-part></tp:taxon-name></italic> sp. nov.: <bold>a, b</bold> peridium structure <bold>c, d</bold> hair-like hyphae on peridium surface.</p></caption><graphic xmlns:xlink="http://www.w3.org/1999/xlink" xlink:href="mycokeys-47-035-g002.jpg" position="float" orientation="portrait" xlink:type="simple" id="oo_266527.jpg"/></fig><p><bold><italic>Ascospores</italic></bold> hyaline when young then yellowish, yellow-brown to brown, at most ellipsoid to subfusiform, some broadly ellipsoid, subglobose to globose, rarely almost limoniform in initial stages, thin-walled and smooth when young, becoming thick-walled at maturity, walls 2–3.5(–4) μm thick, usually crested to incompletely reticulate, measured (excluding the ornamentation) in the rare 1-spored asci (28–) 46.7±7.4 (–57) × (20–) 29.4±4.6 (–34) μm, in 2-spored asci (27–) 39.5±5.8 (–53) × (21–) 27.3±4.2 (–41) μm, in 3-spored asci (24–) 34.5±5.3 (–49) × (19–) 24.5±2.6 (–31) μm, in 4-spored (21–) 30.9±4.9 (–39) × (18–) 22.2±2.7 (–30) μm, in 5-spored asci (22–) 30.3±3.7 (–44) × (16–) 21.2±2.2 (–28) μm, in 6-spored asci (22–) 28.9±4.6 (–37) × (17–) 20.6±2.0 (–28) μm, in 7-spored asci (21–) 27.8±3.3 (–35) × (13–) 19.9±2.7 (–27) μm and in 8-spored asci (20–) 25.4±2.6 (–31) × (14–) 18.4±3.1 (–26) μm (Fig. <xref ref-type="fig" rid="F3">3</xref>); Q=1.0–2.2, <abbrev xmlns:xlink="http://www.w3.org/1999/xlink" xlink:title="median value" id="ABBRID0EY4AG" xlink:type="simple">Qm</abbrev>=1.43±0.19; ornamentation with (0–)1–2(–4) thick veins across the long axis with few to several transverse outgrowths, rarely almost completely reticulate in maturity and then with (0–)2–10(–15) meshes in the longitudinal direction; circumferentially with 22–42 conical warts, with pointed or blunt, straight or curved apices, rarely forked, 1.5–6(–8) μm tall (Fig. <xref ref-type="fig" rid="F4">4</xref>); not reacting with Melzer’s reagent. <italic>Asci</italic> (64–) 78–96 (–121) × (50–) 65–84 (–98) μm (excluding stalk), globose, subglobose, ellipsoid, rarely subangular, with a short stalk, 6.5–9(–15) × 6.5–7.5(–10.5) μm, (1–)2–8-spored (Fig. <xref ref-type="fig" rid="F3">3</xref>).</p><fig id="F3" position="float" orientation="portrait"><label>Figure 3.</label><caption><p><italic><tp:taxon-name><tp:taxon-name-part taxon-name-part-type="genus" reg="Tuber">T.</tp:taxon-name-part><tp:taxon-name-part taxon-name-part-type="species" reg="pulchrosporum">pulchrosporum</tp:taxon-name-part></tp:taxon-name></italic> sp. nov.: asci and ascospores.</p></caption><graphic xmlns:xlink="http://www.w3.org/1999/xlink" xlink:href="mycokeys-47-035-g003.jpg" position="float" orientation="portrait" xlink:type="simple" id="oo_266528.jpg"/></fig><fig id="F4" position="float" orientation="portrait"><label>Figure 4.</label><caption><p><italic><tp:taxon-name><tp:taxon-name-part taxon-name-part-type="genus" reg="Tuber">T.</tp:taxon-name-part><tp:taxon-name-part taxon-name-part-type="species" reg="pulchrosporum">pulchrosporum</tp:taxon-name-part></tp:taxon-name></italic> sp. nov.: <abbrev xmlns:xlink="http://www.w3.org/1999/xlink" xlink:title="scanning electron microscopy" id="ABBRID0ER6AG" xlink:type="simple">SEM</abbrev> of ascospores.</p></caption><graphic xmlns:xlink="http://www.w3.org/1999/xlink" xlink:href="mycokeys-47-035-g004.jpg" position="float" orientation="portrait" xlink:type="simple" id="oo_266529.jpg"/></fig></tp:treatment-sec><tp:treatment-sec sec-type="distribution" id="SECID0E16AG"><title>Distribution and ecology.</title><p>Hypogeous, in soil, appearing solitary or in small groups from March to June, under <italic><tp:taxon-name><tp:taxon-name-part taxon-name-part-type="genus" reg="Quercus">Quercus</tp:taxon-name-part></tp:taxon-name></italic> sp., <italic><tp:taxon-name><tp:taxon-name-part taxon-name-part-type="genus" reg="Quercus">Q.</tp:taxon-name-part><tp:taxon-name-part taxon-name-part-type="species" reg="coccifera">coccifera</tp:taxon-name-part></tp:taxon-name></italic> or <italic><tp:taxon-name><tp:taxon-name-part taxon-name-part-type="genus" reg="Quercus">Q.</tp:taxon-name-part><tp:taxon-name-part taxon-name-part-type="species" reg="ilex">ilex</tp:taxon-name-part></tp:taxon-name></italic> L. or under <italic><tp:taxon-name><tp:taxon-name-part taxon-name-part-type="genus" reg="Carpinus">Carpinus</tp:taxon-name-part></tp:taxon-name></italic> sp. or in mixed stands of <italic><tp:taxon-name><tp:taxon-name-part taxon-name-part-type="genus" reg="Quercus">Quercus</tp:taxon-name-part></tp:taxon-name></italic> sp. and <italic><tp:taxon-name><tp:taxon-name-part taxon-name-part-type="genus" reg="Pinus">Pinus</tp:taxon-name-part><tp:taxon-name-part taxon-name-part-type="species" reg="nigra">nigra</tp:taxon-name-part></tp:taxon-name></italic> J.F. Arnold or of <italic><tp:taxon-name><tp:taxon-name-part taxon-name-part-type="genus" reg="Quercus">Q.</tp:taxon-name-part><tp:taxon-name-part taxon-name-part-type="species" reg="ilex">ilex</tp:taxon-name-part></tp:taxon-name></italic> and <italic><tp:taxon-name><tp:taxon-name-part taxon-name-part-type="genus" reg="Pinus">Pinus</tp:taxon-name-part><tp:taxon-name-part taxon-name-part-type="species" reg="halepensis">halepensis</tp:taxon-name-part></tp:taxon-name></italic> Miller or of <italic><tp:taxon-name><tp:taxon-name-part taxon-name-part-type="genus" reg="Quercus">Quercus</tp:taxon-name-part><tp:taxon-name-part taxon-name-part-type="species" reg="robur">robur</tp:taxon-name-part></tp:taxon-name></italic> L., <italic><tp:taxon-name><tp:taxon-name-part taxon-name-part-type="genus" reg="Corylus">Corylus</tp:taxon-name-part></tp:taxon-name></italic> sp., <italic><tp:taxon-name><tp:taxon-name-part taxon-name-part-type="genus" reg="Carpinus">Carpinus</tp:taxon-name-part></tp:taxon-name></italic> sp. and <italic><tp:taxon-name><tp:taxon-name-part taxon-name-part-type="genus" reg="Acer">Acer</tp:taxon-name-part></tp:taxon-name></italic> sp. It seems to be rather common in continental (northern and central) Greece, while it also occurs in the regions of Eastern Stara Planina and the Black Sea coast of Bulgaria.</p></tp:treatment-sec><tp:treatment-sec sec-type="Additional collections examined (paratypes)" id="SECID0EMDBG"><title>Additional collections examined (paratypes).</title><p>GREECE. Xanthi Prefecture: Toxotes, in soil under a mixed stand dominated by <italic><tp:taxon-name><tp:taxon-name-part taxon-name-part-type="genus" reg="Quercus">Q.</tp:taxon-name-part><tp:taxon-name-part taxon-name-part-type="species" reg="coccifera">coccifera</tp:taxon-name-part></tp:taxon-name></italic>, 20 June 2008, GK3186b (<abbrev xmlns:xlink="http://www.w3.org/1999/xlink" content-type="institution" xlink:title="Agricultural Microbiology (Agricultural University of Athens" id="ABBRID0E4DBG" xlink:type="simple">ACAM</abbrev> 2010-127), coll. P. Panagiotidis. Aitoloakarnania Prefecture: Xiromero, in soil under pure forest of <italic><tp:taxon-name><tp:taxon-name-part taxon-name-part-type="genus" reg="Quercus">Quercus</tp:taxon-name-part></tp:taxon-name></italic> sp., 10 May 2009, GK3801 (<abbrev xmlns:xlink="http://www.w3.org/1999/xlink" content-type="institution" xlink:title="Agricultural Microbiology (Agricultural University of Athens" id="ABBRID0EJEBG" xlink:type="simple">ACAM</abbrev> 2010-129), coll. Ch. Chrysopoulos and K. Giatra (GenBank: MK113979); Xiromero, in soil under pure forest of <italic><tp:taxon-name><tp:taxon-name-part taxon-name-part-type="genus" reg="Quercus">Quercus</tp:taxon-name-part></tp:taxon-name></italic> sp., 10 May 2009, GK3799 (<abbrev xmlns:xlink="http://www.w3.org/1999/xlink" content-type="institution" xlink:title="Agricultural Microbiology (Agricultural University of Athens" id="ABBRID0EVEBG" xlink:type="simple">ACAM</abbrev> 2010-128), coll. Ch. Chrysopoulos and K. Giatra. Trikala Prefecture: Koziakas Mt., in soil under mixed forest of <italic><tp:taxon-name><tp:taxon-name-part taxon-name-part-type="genus" reg="Quercus">Quercus</tp:taxon-name-part></tp:taxon-name></italic> sp. and <italic><tp:taxon-name><tp:taxon-name-part taxon-name-part-type="genus" reg="Pinus">P.</tp:taxon-name-part><tp:taxon-name-part taxon-name-part-type="species" reg="nigra">nigra</tp:taxon-name-part></tp:taxon-name></italic>, 2 April 2013, GK6538 (<abbrev xmlns:xlink="http://www.w3.org/1999/xlink" content-type="institution" xlink:title="Agricultural Microbiology (Agricultural University of Athens" id="ABBRID0EMFBG" xlink:type="simple">ACAM</abbrev> 2013-073), coll. K. Papadimitriou (GenBank: MK113978); Koziakas Mt., in soil under mixed forest of <italic><tp:taxon-name><tp:taxon-name-part taxon-name-part-type="genus" reg="Quercus">Quercus</tp:taxon-name-part></tp:taxon-name></italic> sp. and <italic><tp:taxon-name><tp:taxon-name-part taxon-name-part-type="genus" reg="Pinus">P.</tp:taxon-name-part><tp:taxon-name-part taxon-name-part-type="species" reg="nigra">nigra</tp:taxon-name-part></tp:taxon-name></italic>, 2 April 2013, GK6537 (<abbrev xmlns:xlink="http://www.w3.org/1999/xlink" content-type="institution" xlink:title="Agricultural Microbiology (Agricultural University of Athens" id="ABBRID0EDGBG" xlink:type="simple">ACAM</abbrev> 2013-074), coll. K. Papadimitriou. Ioannina Prefecture: Metsovo, in soil under pure stand of <italic><tp:taxon-name><tp:taxon-name-part taxon-name-part-type="genus" reg="Quercus">Q.</tp:taxon-name-part><tp:taxon-name-part taxon-name-part-type="species" reg="coccifera">coccifera</tp:taxon-name-part></tp:taxon-name></italic>, 18 April 2016, GK9408 (<abbrev xmlns:xlink="http://www.w3.org/1999/xlink" content-type="institution" xlink:title="Agricultural Microbiology (Agricultural University of Athens" id="ABBRID0ETGBG" xlink:type="simple">ACAM</abbrev> 2016-001), coll. A. Bideris (GenBank: MK113977); Metsovo, in soil under pure stand of <italic><tp:taxon-name><tp:taxon-name-part taxon-name-part-type="genus" reg="Quercus">Q.</tp:taxon-name-part><tp:taxon-name-part taxon-name-part-type="species" reg="coccifera">coccifera</tp:taxon-name-part></tp:taxon-name></italic>, 19 April 2016, GK9409 (<abbrev xmlns:xlink="http://www.w3.org/1999/xlink" content-type="institution" xlink:title="Agricultural Microbiology (Agricultural University of Athens" id="ABBRID0EDHBG" xlink:type="simple">ACAM</abbrev> 2016-002), coll. A. Bideris; Metsovo, in soil under pure stand of <italic><tp:taxon-name><tp:taxon-name-part taxon-name-part-type="genus" reg="Quercus">Q.</tp:taxon-name-part><tp:taxon-name-part taxon-name-part-type="species" reg="coccifera">coccifera</tp:taxon-name-part></tp:taxon-name></italic>, 19 April 2016, GK9410 (<abbrev xmlns:xlink="http://www.w3.org/1999/xlink" content-type="institution" xlink:title="Agricultural Microbiology (Agricultural University of Athens" id="ABBRID0ETHBG" xlink:type="simple">ACAM</abbrev> 2016-003), coll. A. Bideris; Demati, in soil under pure stand of <italic><tp:taxon-name><tp:taxon-name-part taxon-name-part-type="genus" reg="Quercus">Q.</tp:taxon-name-part><tp:taxon-name-part taxon-name-part-type="species" reg="coccifera">coccifera</tp:taxon-name-part></tp:taxon-name></italic>, 22 March 2017, GK10231 (<abbrev xmlns:xlink="http://www.w3.org/1999/xlink" content-type="institution" xlink:title="Agricultural Microbiology (Agricultural University of Athens" id="ABBRID0EDIBG" xlink:type="simple">ACAM</abbrev> 2017-033), coll. A. Bideris. Attica Prefecture: Katsimidi, in soil under mixed forest of <italic><tp:taxon-name><tp:taxon-name-part taxon-name-part-type="genus" reg="Quercus">Q.</tp:taxon-name-part><tp:taxon-name-part taxon-name-part-type="species" reg="ilex">ilex</tp:taxon-name-part></tp:taxon-name></italic> and <italic><tp:taxon-name><tp:taxon-name-part taxon-name-part-type="genus" reg="Pinus">P.</tp:taxon-name-part><tp:taxon-name-part taxon-name-part-type="species" reg="halepensis">halepensis</tp:taxon-name-part></tp:taxon-name></italic>, 22 March 2016, VK4482 (<abbrev xmlns:xlink="http://www.w3.org/1999/xlink" content-type="institution" xlink:title="Agricultural Microbiology (Agricultural University of Athens" id="ABBRID0E5IBG" xlink:type="simple">ACAM</abbrev> 2016-004), coll. V. Kaounas (GenBank: MK113980); Katsimidi, in soil under mixed forest of <italic><tp:taxon-name><tp:taxon-name-part taxon-name-part-type="genus" reg="Quercus">Q.</tp:taxon-name-part><tp:taxon-name-part taxon-name-part-type="species" reg="ilex">ilex</tp:taxon-name-part></tp:taxon-name></italic> and <italic><tp:taxon-name><tp:taxon-name-part taxon-name-part-type="genus" reg="Pinus">P.</tp:taxon-name-part><tp:taxon-name-part taxon-name-part-type="species" reg="halepensis">halepensis</tp:taxon-name-part></tp:taxon-name></italic>, 12 April 2016, VK4506 (<abbrev xmlns:xlink="http://www.w3.org/1999/xlink" content-type="institution" xlink:title="Agricultural Microbiology (Agricultural University of Athens" id="ABBRID0EZJBG" xlink:type="simple">ACAM</abbrev> 2016-005), coll. V. Kaounas (GenBank: MK113980). Ioannina Prefecture: Neochoropoulo, in soil under a mixed stand of <italic><tp:taxon-name><tp:taxon-name-part taxon-name-part-type="genus" reg="Quercus">Q.</tp:taxon-name-part><tp:taxon-name-part taxon-name-part-type="species" reg="coccifera">coccifera</tp:taxon-name-part></tp:taxon-name></italic> and <italic><tp:taxon-name><tp:taxon-name-part taxon-name-part-type="genus" reg="Quercus">Q.</tp:taxon-name-part><tp:taxon-name-part taxon-name-part-type="species" reg="ilex">ilex</tp:taxon-name-part></tp:taxon-name></italic>, 27 April 2016, LT1183 (<abbrev xmlns:xlink="http://www.w3.org/1999/xlink" content-type="institution" xlink:title="Agricultural Microbiology (Agricultural University of Athens" id="ABBRID0EUKBG" xlink:type="simple">ACAM</abbrev> 2016-006), coll. V. Nakkas (GenBank: MK113976). BULGARIA. Varna, Dolishte village, in soil under pure stand of <italic><tp:taxon-name><tp:taxon-name-part taxon-name-part-type="genus" reg="Carpinus">Carpinus</tp:taxon-name-part></tp:taxon-name></italic> sp., 07 June 2017, MSL 1945 F8517 (<abbrev xmlns:xlink="http://www.w3.org/1999/xlink" content-type="institution" xlink:title="Institute of Biodiversity and Ecosystem Research" id="ABBRID0EALBG" xlink:type="simple">SOMF</abbrev> 29978; <abbrev xmlns:xlink="http://www.w3.org/1999/xlink" content-type="institution" xlink:title="Agricultural Microbiology (Agricultural University of Athens" id="ABBRID0EFLBG" xlink:type="simple">ACAM</abbrev> 2017-034), coll. R. Radev (GenBank: MK113981). Sliven, in soil under a mixed stand of <italic><tp:taxon-name><tp:taxon-name-part taxon-name-part-type="genus" reg="Quercus">Quercus</tp:taxon-name-part><tp:taxon-name-part taxon-name-part-type="species" reg="robur">robur</tp:taxon-name-part></tp:taxon-name></italic>, <italic><tp:taxon-name><tp:taxon-name-part taxon-name-part-type="genus" reg="Corylus">Corylus</tp:taxon-name-part></tp:taxon-name></italic> sp., <italic><tp:taxon-name><tp:taxon-name-part taxon-name-part-type="genus" reg="Carpinus">Carpinus</tp:taxon-name-part></tp:taxon-name></italic> sp. and <italic><tp:taxon-name><tp:taxon-name-part taxon-name-part-type="genus" reg="Acer">Acer</tp:taxon-name-part></tp:taxon-name></italic> sp., 09 August 2017, MSL 1961 F0388 (<abbrev xmlns:xlink="http://www.w3.org/1999/xlink" content-type="institution" xlink:title="Institute of Biodiversity and Ecosystem Research" id="ABBRID0EKMBG" xlink:type="simple">SOMF</abbrev> 29979; <abbrev xmlns:xlink="http://www.w3.org/1999/xlink" content-type="institution" xlink:title="Agricultural Microbiology (Agricultural University of Athens" id="ABBRID0EPMBG" xlink:type="simple">ACAM</abbrev> 2017-035), coll. K. Pilasheva &amp; P. Neikov (GenBank: MK113982).</p></tp:treatment-sec><tp:treatment-sec sec-type="Phylogenetic aspects" id="SECID0EUMBG"><title>Phylogenetic aspects.</title><p>The resultant <abbrev xmlns:xlink="http://www.w3.org/1999/xlink" xlink:title="internal transcribed spacer" id="ABBRID0E1MBG" xlink:type="simple">ITS</abbrev> sequence data comprises of 64 sequences which were aligned at 780 sites, 738 of which represent the ITS1-5.8S-ITS2 region, i.e. between the end of the SSU motif (CATTA) and the beginning of LSU motif (TAGGG) (<xref ref-type="bibr" rid="B7">Bonito et al. 2010a</xref>). <abbrev xmlns:xlink="http://www.w3.org/1999/xlink" xlink:title="maximum likelihood" id="ABBRID0ECNBG" xlink:type="simple">ML</abbrev> and BI analyses yielded similar tree topologies and only the tree inferred from the Bayesian analysis is presented (Fig. <xref ref-type="fig" rid="F5">5</xref>). The morphologically variable genus <italic><tp:taxon-name><tp:taxon-name-part taxon-name-part-type="genus" reg="Tuber">Tuber</tp:taxon-name-part></tp:taxon-name></italic> is monophyletic (<abbrev xmlns:xlink="http://www.w3.org/1999/xlink" xlink:title="bootstrap support" id="ABBRID0ERNBG" xlink:type="simple">BS</abbrev>: 100%, <abbrev xmlns:xlink="http://www.w3.org/1999/xlink" xlink:title="posterior probability" id="ABBRID0EVNBG" xlink:type="simple">PP</abbrev>: 1.00) and several lineages are revealed; for the purposes of this study, the following highly supported clades were included: Aestivum, Excavatum, Gennadii, Gibbosum, Latisporum, Maculatum, Macrosporum, Melanosporum, Puberulum, Regianum, Rufum, Tumericum (=Japonicum).</p><fig id="F5" position="float" orientation="portrait"><label>Figure 5.</label><caption><p>Phylogenetic tree inferred from Bayesian analysis including 62 <abbrev xmlns:xlink="http://www.w3.org/1999/xlink" xlink:title="internal transcribed spacer" id="ABBRID0EBOBG" xlink:type="simple">ITS</abbrev> sequences assigned to 31 <italic><tp:taxon-name><tp:taxon-name-part taxon-name-part-type="genus" reg="Tuber">Tuber</tp:taxon-name-part></tp:taxon-name></italic> taxa, including members of major clades of the genus. Sequences are labelled with Latin binomials, GenBank accession numbers and geographic origin. <italic><tp:taxon-name><tp:taxon-name-part taxon-name-part-type="genus" reg="Tuber">T.</tp:taxon-name-part><tp:taxon-name-part taxon-name-part-type="species" reg="pulchrosporum">pulchrosporum</tp:taxon-name-part></tp:taxon-name></italic> sp. nov. is indicated in boldface. Reference sequences deriving from type material are underlined. <italic><tp:taxon-name><tp:taxon-name-part taxon-name-part-type="genus" reg="Choiromyces">Choiromyces</tp:taxon-name-part><tp:taxon-name-part taxon-name-part-type="species" reg="alveolatus">alveolatus</tp:taxon-name-part></tp:taxon-name></italic> (<tp:taxon-name><tp:taxon-name-part taxon-name-part-type="family">Tuberaceae</tp:taxon-name-part></tp:taxon-name>) was used as the outgroup. Bootstrap (<abbrev xmlns:xlink="http://www.w3.org/1999/xlink" xlink:title="bootstrap support" id="ABBRID0EHPBG" xlink:type="simple">BS</abbrev>) values from Maximum Likelihood (<abbrev xmlns:xlink="http://www.w3.org/1999/xlink" xlink:title="maximum likelihood" id="ABBRID0ELPBG" xlink:type="simple">ML</abbrev>) analysis (≥ 70%) and Posterior Probabilities (PPs) from Bayesian Inference (≥ 0.95) are shown at the nodes of branches.</p></caption><graphic xmlns:xlink="http://www.w3.org/1999/xlink" xlink:href="mycokeys-47-035-g005.jpg" position="float" orientation="portrait" xlink:type="simple" id="oo_266530.jpg"/></fig><p>According to the phylogenetic analysis performed, <italic><tp:taxon-name><tp:taxon-name-part taxon-name-part-type="genus" reg="Tuber">T.</tp:taxon-name-part><tp:taxon-name-part taxon-name-part-type="species" reg="pulchrosporum">pulchrosporum</tp:taxon-name-part></tp:taxon-name></italic> belongs to the Aestivum clade. All eight sequences of this new taxon form a distinct highly supported subclade (<abbrev xmlns:xlink="http://www.w3.org/1999/xlink" xlink:title="bootstrap support" id="ABBRID0EBQBG" xlink:type="simple">BS</abbrev>: 100%, <abbrev xmlns:xlink="http://www.w3.org/1999/xlink" xlink:title="posterior probability" id="ABBRID0EFQBG" xlink:type="simple">PP</abbrev>: 1.00). Greek specimens possessed almost identical <abbrev xmlns:xlink="http://www.w3.org/1999/xlink" xlink:title="internal transcribed spacer" id="ABBRID0EJQBG" xlink:type="simple">ITS</abbrev> sequences (99.8 – 100%) and so did Bulgarian samples, whereas the comparison between collections from the two countries resulted in sequence identity values of 98.13 ± 0.08%. In total, intraspecific sequence identity values for <italic><tp:taxon-name><tp:taxon-name-part taxon-name-part-type="genus" reg="Tuber">T.</tp:taxon-name-part><tp:taxon-name-part taxon-name-part-type="species" reg="pulchrosporum">pulchrosporum</tp:taxon-name-part></tp:taxon-name></italic> exceeded 98% (i.e. 98.05 – 100%). The new species is sister to <italic><tp:taxon-name><tp:taxon-name-part taxon-name-part-type="genus" reg="Tuber">T.</tp:taxon-name-part><tp:taxon-name-part taxon-name-part-type="species" reg="panniferum">panniferum</tp:taxon-name-part></tp:taxon-name></italic> (<abbrev xmlns:xlink="http://www.w3.org/1999/xlink" xlink:title="bootstrap support" id="ABBRID0EDRBG" xlink:type="simple">BS</abbrev>: 100%, <abbrev xmlns:xlink="http://www.w3.org/1999/xlink" xlink:title="posterior probability" id="ABBRID0EHRBG" xlink:type="simple">PP</abbrev>: 1.00); the respective sequences demonstrated low sequence identity (73.21 – 75.08%) further evidencing their distinct taxonomic status.</p></tp:treatment-sec><ref-list><ref id="B7"><mixed-citation xmlns:xlink="http://www.w3.org/1999/xlink" xlink:type="simple"><person-group><name name-style="western"><surname>Bonito</surname><given-names>G</given-names></name><name name-style="western"><surname>Gryganskyi</surname><given-names>AP</given-names></name><name name-style="western"><surname>Trappe</surname><given-names>JM</given-names></name><name name-style="western"><surname>Vilgalys</surname><given-names>R</given-names></name></person-group> (<year>2010a</year>) <article-title>A global meta-analysis of <tp:taxon-name><tp:taxon-name-part taxon-name-part-type="genus">Tuber</tp:taxon-name-part></tp:taxon-name> ITS rDNA sequences: species diversity, host associations and long-distance dispersal.</article-title><source>Molecular Ecology</source><volume>19</volume>: <fpage>4994</fpage>–<lpage>5008</lpage>. <ext-link xlink:type="simple" ext-link-type="doi" xlink:href="10.1111/j.1365-294X.2010.04855.x">https://doi.org/10.1111/j.1365-294X.2010.04855.x</ext-link></mixed-citation></ref></ref-list></tp:taxon-treatment>
